# Supplementary material for: Phytochemical Analysis, α-Glucosidase and α-Amylase Inhibitory Activities and Acute Toxicity Studies of Extracts from Pomegranate (Punica granatum) Bark, a Valuable Agro-Industrial By-Product
Source: Foods. 2022 May 6;11(9):1353. doi: 10.3390/foods11091353 (PMC9103815; doi:10.3390/foods11091353)
Supplement: Supplementary file 1 [file foods-11-01353-s001.zip]

Archive with 1 entries (1 files):
- foods-1687480-supplementary.pdf
